# Supplementary material for: Hyaluronic Acid-Functionalized Mesoporous Silica Nanoparticles Loading Simvastatin for Targeted Therapy of Atherosclerosis
Source: Pharmaceutics. 2022 Jun 14;14(6):1265. doi: 10.3390/pharmaceutics14061265 (PMC9227583; doi:10.3390/pharmaceutics14061265)
Supplement: Supplementary file 1 [file pharmaceutics-14-01265-s001.zip]

Archive with 1 entries (1 files):
- pharmaceutics-1751145-supplementary.pdf
